# Supplementary material for: Toothbrush-Driven Handheld Droplet Generator for Digital LAMP and Rapid CFU Assays
Source: Biosensors (Basel). 2026 Jan 1;16(1):30. doi: 10.3390/bios16010030 (PMC12838574; doi:10.3390/bios16010030)
Supplement: Supplementary file 1 [file biosensors-16-00030-s001.zip]

Archive with 1 entries (1 files):
- biosensors-4050317-supplementary.mp4
